# Supplementary material for: Spherical Binderless 4A/5A Zeolite Assemblies: Synthesis, Characterization, and Adsorbent Applications
Source: Molecules. 2024 Mar 22;29(7):1432. doi: 10.3390/molecules29071432 (PMC11012900; doi:10.3390/molecules29071432)
Supplement: Supplementary file 1 [file molecules-29-01432-s001.zip]

Archive with 1 entries (1 files):
- molecules-2863683-supplementary.pdf
